# Supplementary material for: Persistent Mesodermal Differentiation Capability of Bone Marrow MSCs Isolated from Aging Patients with Low-Energy Traumatic Hip Fracture and Osteoporosis: A Clinical Evidence
Source: Int J Mol Sci. 2024 May 12;25(10):5273. doi: 10.3390/ijms25105273 (PMC11120803; doi:10.3390/ijms25105273)
Supplement: Supplementary file 1 [file ijms-25-05273-s001.zip]

Archive with 1 entries (1 files):
- ijms-2915377-supplementary.pdf
